# Supplementary material for: Bioconjugation of Carbohydrates to Gelatin Sponges Promoting 3D Cell Cultures
Source: Biomimetics (Basel). 2023 May 6;8(2):193. doi: 10.3390/biomimetics8020193 (PMC10204423; doi:10.3390/biomimetics8020193)
Supplement: Supplementary file 1 [file biomimetics-08-00193-s001.zip]

Archive with 1 entries (1 files):
- biomimetics-2354586-supplementary.pdf
